# Supplementary material for: Identification of Potential Biomarkers for Anti-PD-1 Therapy in Melanoma by Weighted Correlation Network Analysis
Source: Genes (Basel). 2020 Apr 17;11(4):435. doi: 10.3390/genes11040435 (PMC7230292; doi:10.3390/genes11040435)
Supplement: Supplementary file 1 [file genes-11-00435-s001.zip]

Archive with 3 entries (2 files):
- Supplementary Materials/
- Supplementary Materials/File S1.zip
- Supplementary Materials/Table S1.docx
